# Supplementary material for: COVID-19 and the Importance of Being Prepared: A Multidisciplinary Strategy for the Discovery of Antivirals to Combat Pandemics
Source: Biomedicines. 2022 Jun 7;10(6):1342. doi: 10.3390/biomedicines10061342 (PMC9220014; doi:10.3390/biomedicines10061342)
Supplement: Supplementary file 1 [file biomedicines-10-01342-s001.zip]

Archive with 1 entries (1 files):
- biomedicines-1723488-supplementary.pdf
